# Supplementary material for: Osmathiazole Ring: Extrapolation of an Aromatic Purely Organic System to Organometallic Chemistry
Source: Organometallics. 2023 Feb 9;42(4):327–38. doi: 10.1021/acs.organomet.2c00631 (PMC11005464; doi:10.1021/acs.organomet.2c00631)
Supplement: Supplementary file 2 — om2c00631_si_002.xyz [file om2c00631_si_002.xyz]

8
1,3-Thiazol
 C                  0.07588900   -1.22337000   -0.00001200
 C                  1.28978100   -0.59745500    0.00000600
 C                  0.03341800    1.20818400   -0.00001900
 S                 -1.19303100   -0.04068300   -0.00003900
 H                 -0.13709400   -2.28265800   -0.00003400
 H                  2.24638900   -1.10618200    0.00002500
 H                 -0.24601500    2.25515300    0.00000100
 N                  1.26152700    0.78006500    0.00011200
124
 Complex 3t
 H                  1.21652000   -0.24387000    0.88699200
 P                  2.36879500   -1.65268300   -1.05830700
 S                 -0.93251100   -0.60871600   -2.52707500
 N                 -1.55777700   -2.44555100   -0.82702200
 H                 -2.12588700   -3.22729300   -0.51594300
 N                 -0.34870800    2.04704000    1.43907500
 N                 -2.16830800    1.08879100    0.77021200
 N                  1.45448700    1.29291000   -1.37922000
 C                 -0.63298700   -1.88298500    0.05480300
 C                 -0.55337300   -2.66100000    1.31629500
 C                 -0.41419900   -1.98592600    2.53960500
 H                 -0.37185200   -0.90519000    2.52722200
 C                 -0.34988400   -2.68490500    3.74072800
 H                 -0.26066500   -2.13996700    4.67569900
 C                 -0.38873600   -4.08230000    3.74337000
 H                 -0.32328800   -4.62927200    4.67862400
 C                 -0.50425100   -4.77202100    2.53487200
 H                 -0.51950300   -5.85746200    2.52616900
 C                 -0.59880900   -4.06876300    1.33440100
 H                 -0.66390200   -4.62311000    0.40112800
 C                 -1.81258300   -1.94638600   -2.06453700
 C                 -2.82891800   -2.65127800   -2.90955000
 H                 -2.47346900   -3.65240000   -3.18435700
 H                 -3.01943900   -2.08959500   -3.82350200
 H                 -3.77300200   -2.75663100   -2.36556700
 C                 -0.80055800    1.07561700    0.56576500
 C                 -1.39540200    2.61443200    2.16181100
 H                 -1.22667100    3.40871000    2.86878700
 C                 -2.52857400    2.01678300    1.74720100
 H                 -3.55687300    2.17496300    2.02070200
 C                  0.94376000    2.69704800    1.43491800
 C                  1.07979400    3.84525100    0.62754000
 C                 -0.09675800    4.45886100   -0.13007400
 H                 -0.92821600    3.75507600   -0.10404400
 C                 -0.55880500    5.74068200    0.59336200
 H                  0.21574800    6.51362100    0.55764800
 H                 -0.78428000    5.54661100    1.64591400
 H                 -1.46093900    6.14186000    0.12076500
 C                  0.18046100    4.75293100   -1.61310400
 H                  1.06359800    5.38417000   -1.75366700
 H                 -0.66903600    5.28567100   -2.05104500
 H                  0.31418300    3.82956700   -2.18091000
 C                  2.31770700    4.50080600    0.64001100
 H                  2.45026900    5.39930300    0.04431100
 C                  3.36328000    4.04261800    1.43690400
 H                  4.31548100    4.56484900    1.43612400
 C                  3.17834600    2.94086600    2.26915800
 H                  3.99162600    2.61917000    2.90888100
 C                  1.96021400    2.25124700    2.30123800
 C                  1.72258500    1.11241400    3.28513400
 H                  1.08108700    0.39099200    2.77548700
 C                  0.98479800    1.61570400    4.54303500
 H                  1.57592500    2.38087900    5.05705700
 H                  0.82546700    0.78805900    5.24255400
 H                  0.00824300    2.04289500    4.30692000
 C                  3.00123200    0.37379100    3.70544200
 H                  3.60095300    0.07685800    2.84426800
 H                  2.73624800   -0.53126300    4.26013900
 H                  3.62550400    0.98599300    4.36474700
 C                 -3.20748700    0.45792200   -0.01701100
 C                 -3.97280200   -0.57669300    0.55785300
 C                 -3.75121500   -1.08064100    1.97973000
 H                 -2.74515600   -0.78893200    2.28921600
 C                 -4.76099000   -0.43188600    2.95091400
 H                 -4.69108100    0.65785500    2.96149300
 H                 -4.58810800   -0.78811300    3.97149000
 H                 -5.78591200   -0.69453800    2.66939300
 C                 -3.85512200   -2.61034200    2.10950200
 H                 -4.88818300   -2.95617800    2.00635800
 H                 -3.49904000   -2.92437200    3.09448600
 H                 -3.24895400   -3.12996200    1.36653400
 C                 -5.03441700   -1.09553300   -0.19634700
 H                 -5.64549500   -1.88805800    0.22210200
 C                 -5.33447600   -0.59298100   -1.45765700
 H                 -6.16557900   -1.00457900   -2.02281300
 C                 -4.58584900    0.45456700   -1.98792300
 H                 -4.84574900    0.85092800   -2.96225900
 C                 -3.51928000    1.01643300   -1.27851000
 C                 -2.80086400    2.24984100   -1.82117600
 H                 -1.75769400    2.19705000   -1.49704900
 C                 -3.43846100    3.52728100   -1.23173500
 H                 -4.49038300    3.59623500   -1.52742300
 H                 -2.92452900    4.41775200   -1.60765300
 H                 -3.39206900    3.54892100   -0.14089100
 C                 -2.79114900    2.35061000   -3.35503100
 H                 -2.43729600    1.42944000   -3.82265100
 H                 -2.12732900    3.16578500   -3.65971400
 H                 -3.78405100    2.58251300   -3.75423400
 C                  2.11942800    2.06831800   -1.92718000
 C                  3.02587400    3.01253800   -2.56180900
 H                  3.33449700    3.76092400   -1.82662100
 H                  2.54089700    3.51396300   -3.40321800
 H                  3.91141800    2.48245800   -2.92592800
 C                  3.93801000   -0.61263100   -1.17357200
 H                  3.68868400    0.04688500   -2.01104800
 C                  4.17743200    0.27258500    0.05804500
 H                  4.61403000   -0.30647700    0.87500400
 H                  3.26280900    0.73699700    0.42178000
 H                  4.89185900    1.06603100   -0.18957100
 C                  5.22815100   -1.35895900   -1.55040200
 H                  6.01617100   -0.62637800   -1.75777500
 H                  5.12550000   -1.98575900   -2.43900700
 H                  5.58238800   -1.98515200   -0.72838300
 C                  2.39202500   -2.54822800   -2.71298400
 H                  3.35042900   -3.07679700   -2.74641200
 C                  2.34883200   -1.57184200   -3.89714600
 H                  2.30601600   -2.13260400   -4.83689400
 H                  3.23734100   -0.93543200   -3.94011300
 H                  1.46500400   -0.92979200   -3.85364500
 C                  1.27357400   -3.59691400   -2.81670400
 H                  0.29555200   -3.11935700   -2.86944900
 H                  1.26941500   -4.29629100   -1.97644100
 H                  1.40700900   -4.18415700   -3.73154000
 C                  2.63999900   -3.05632600    0.16651400
 H                  1.64736300   -3.51365000    0.18485100
 C                  2.92840500   -2.55723500    1.58914600
 H                  2.76381700   -3.37262300    2.30101000
 H                  2.27760700   -1.73004200    1.86816800
 H                  3.96819900   -2.23423400    1.69228200
 C                  3.64283200   -4.15390100   -0.22913700
 H                  4.67144000   -3.78891400   -0.24410600
 H                  3.43064300   -4.60692000   -1.19969600
 H                  3.59503800   -4.95386900    0.51791800
 Os                 0.39007000   -0.30662100   -0.51297900
117
 Complex 5t
 H                 -1.01580300    0.32114000    1.35506500
 P                 -2.66168600    0.80465400   -0.88033200
 S                  0.47523400   -0.07840600   -2.48083700
 N                  1.25298000    2.20946100   -1.37351000
 N                  0.67953400   -2.21852200    1.25122800
 N                  2.35191200   -0.88737400    0.95274100
 C                  0.37956300    1.86856400   -0.36289600
 C                  0.06725200    3.04808700    0.51489300
 C                 -0.37003100    2.92317100    1.84538300
 H                 -0.45476900    1.92915700    2.26488700
 C                 -0.69334100    4.04302000    2.60788800
 H                 -1.02177500    3.91459900    3.63582700
 C                 -0.60138800    5.32287500    2.05673800
 H                 -0.86323500    6.19594900    2.64784800
 C                 -0.16379800    5.46801200    0.73846900
 H                 -0.08521400    6.45792900    0.29711800
 C                  0.17788400    4.34758700   -0.01737500
 H                  0.53473600    4.45705100   -1.03424800
 C                  1.38615800    1.38109600   -2.38825300
 C                  2.35702800    1.74019900   -3.48095300
 H                  2.02972600    1.35624500   -4.45015300
 H                  3.33661800    1.30571400   -3.25606400
 H                  2.47637800    2.82542000   -3.52947100
 C                  1.00704200   -1.00897800    0.67710500
 C                  1.76331900   -2.79772700    1.90483600
 H                  1.68065700   -3.73616600    2.42646200
 C                  2.80851000   -1.96545100    1.71767900
 H                  3.83419900   -2.02904000    2.03817800
 C                 -0.61092000   -2.82744600    1.09640800
 C                 -0.88087300   -3.53586100   -0.09766400
 C                  0.18128500   -3.68846000   -1.18676300
 H                  0.70680300   -2.73244300   -1.26045500
 C                 -0.38147100   -3.99139700   -2.58219200
 H                  0.43077500   -3.94859900   -3.31358300
 H                 -1.13880200   -3.26884400   -2.88598300
 H                 -0.81897700   -4.99482500   -2.63755200
 C                  1.20600800   -4.77964200   -0.81078500
 H                  1.71418000   -4.56501400    0.13040500
 H                  1.97223200   -4.85695000   -1.58974900
 H                  0.71318100   -5.75436000   -0.72166500
 C                 -2.13937700   -4.13892600   -0.20629300
 H                 -2.39044000   -4.69447900   -1.10223700
 C                 -3.07984800   -4.03307200    0.81753100
 H                 -4.05214400   -4.50431600    0.70489700
 C                 -2.78239500   -3.33184700    1.98365100
 H                 -3.52187600   -3.26815700    2.77502500
 C                 -1.53622200   -2.71644300    2.15126800
 C                 -1.15859100   -2.03386500    3.45917800
 H                 -0.28700400   -1.40458500    3.26072400
 C                 -2.25635000   -1.11331900    4.00735900
 H                 -2.50546700   -0.34396800    3.27797700
 H                 -1.90502800   -0.62074000    4.92015200
 H                 -3.16824400   -1.66264200    4.26555400
 C                 -0.76510500   -3.09402300    4.50759900
 H                 -1.61745000   -3.74178600    4.74110900
 H                 -0.43978000   -2.61320000    5.43610200
 H                  0.04948300   -3.73310100    4.15413400
 C                  3.29489500    0.01380200    0.33249000
 C                  3.98464700   -0.45058100   -0.80637900
 C                  3.76319100   -1.84263200   -1.39291400
 H                  2.81280500   -2.22303300   -1.01262100
 C                  3.66723400   -1.85320500   -2.92720900
 H                  2.88096200   -1.18276400   -3.27596100
 H                  3.42605500   -2.86497100   -3.27199700
 H                  4.61448200   -1.56939200   -3.39813200
 C                  4.87823700   -2.80373300   -0.93227600
 H                  5.85225700   -2.46998500   -1.30665500
 H                  4.69527000   -3.81333200   -1.31619100
 H                  4.94273200   -2.86484400    0.15698600
 C                  4.96146700    0.38873100   -1.35509700
 H                  5.51779600    0.05950400   -2.22675700
 C                  5.22795000    1.63598900   -0.80041800
 H                  5.98146900    2.27790400   -1.24785200
 C                  4.53640100    2.06364100    0.32889800
 H                  4.75755100    3.03831200    0.74636000
 C                  3.56286300    1.25868600    0.93013800
 C                  2.85450400    1.69381200    2.20760300
 H                  1.81257600    1.37211700    2.11963300
 C                  2.86460700    3.21415500    2.42280700
 H                  3.86704000    3.57413400    2.68187000
 H                  2.19798900    3.47296500    3.24936000
 H                  2.51666200    3.75164700    1.53867900
 C                  3.46387500    1.00023800    3.44438700
 H                  4.52564000    1.25329200    3.54262200
 H                  3.37598000   -0.08696000    3.39533000
 H                  2.95204700    1.33494400    4.35339700
 C                 -2.83496600    1.53977500   -2.60618100
 H                 -2.39628100    0.75101800   -3.22647100
 C                 -4.27597800    1.79438400   -3.07330600
 H                 -4.77362400    2.55616500   -2.46524100
 H                 -4.89148500    0.89196900   -3.04858400
 H                 -4.26995400    2.15878600   -4.10733500
 C                 -1.95238000    2.78120900   -2.81262100
 H                 -1.94757700    3.04466700   -3.87697300
 H                 -0.92412800    2.59737700   -2.50890700
 H                 -2.31625200    3.65022400   -2.26104100
 C                 -3.55762300   -0.86771800   -0.97925600
 H                 -3.08105300   -1.43448900   -0.16998700
 C                 -5.07228400   -0.90973400   -0.72605400
 H                 -5.63415400   -0.34752800   -1.47735500
 H                 -5.34924800   -0.52721100    0.25842000
 H                 -5.41001200   -1.95190800   -0.77632700
 C                 -3.21524800   -1.57667200   -2.29815500
 H                 -3.48189300   -2.63583100   -2.22959400
 H                 -2.14882500   -1.50813700   -2.52334100
 H                 -3.76860100   -1.15003800   -3.14057200
 C                 -3.81119700    1.83352000    0.20073800
 H                 -4.81327700    1.65358200   -0.20605900
 C                 -3.55258600    3.34798600    0.15551800
 H                 -4.19032700    3.84311000    0.89732000
 H                 -3.79301700    3.77919000   -0.81784700
 H                 -2.51807800    3.59482400    0.39443300
 C                 -3.77593800    1.33331600    1.64915100
 H                 -2.81542900    1.57642600    2.10608100
 H                 -3.91164400    0.25136500    1.72269800
 H                 -4.57075800    1.81527600    2.23071500
 Os                -0.46239700    0.15019300   -0.19020100
129
 Complex 8t
  P                 -0.35668300   -1.41395300    2.63681000
 S                  1.51669400   -0.26592500   -0.13014800
 N                 -0.66509900    1.22240800    0.03264500
 N                  0.87342800   -3.39098900   -1.98190700
 N                 -0.58422600   -2.13171800   -2.95096200
 C                 -1.34620400    0.01865400    0.00000000
 C                  0.64380100    1.21236600   -0.02913900
 C                  1.37701500    2.52569400    0.03092500
 C                 -2.81889400    0.26710300   -0.12735300
 C                 -3.34426600    1.52635900    0.23597500
 C                 -4.71077700    1.78320000    0.16674000
 C                 -5.59053800    0.80132100   -0.29488800
 C                 -5.08311600   -0.43885400   -0.68308100
 C                 -3.71967200   -0.70372000   -0.59012800
 C                 -2.01540200   -2.92706300    0.60424300
 C                 -2.92867200   -3.66602400    0.98926700
 C                 -4.06867000   -4.35223600    1.49069800
 C                 -5.36608500   -3.85558000    1.22384000
 C                 -6.49399400   -4.50195100    1.71957800
 C                 -6.36791300   -5.65783400    2.49563800
 C                 -5.09310900   -6.15383900    2.77837700
 C                 -3.95796400   -5.51284800    2.28783900
 C                 -0.10500600   -2.46081300   -1.70724300
 C                  1.00296700   -3.61004700   -3.35137600
 C                  0.09259900   -2.82132800   -3.95719300
 C                  1.60893600   -4.17402300   -1.01903300
 C                  0.96538000   -5.28901900   -0.43344900
 C                 -0.47235500   -5.66769700   -0.78110700
 C                 -1.16638100   -6.50322300    0.30193000
 C                 -0.53857500   -6.41801800   -2.12772800
 C                  1.72430100   -6.07897700    0.43757500
 C                  3.06419500   -5.79549300    0.68919400
 C                  3.67877100   -4.71108600    0.07403700
 C                  2.96644600   -3.87184400   -0.79161300
 C                  3.67639600   -2.71549700   -1.48482500
 C                  4.58301200   -1.91901700   -0.53006900
 C                  4.49910400   -3.22606000   -2.68510700
 C                 -1.80013100   -1.42003800   -3.26745600
 C                 -2.96424700   -2.18996800   -3.45804300
 C                 -2.99072400   -3.70257500   -3.25882100
 C                 -4.14796800   -4.16416700   -2.35784500
 C                 -3.03370100   -4.42717600   -4.61764400
 C                 -4.11928200   -1.51839100   -3.87312400
 C                 -4.11461900   -0.14131900   -4.06662500
 C                 -2.94904600    0.59311000   -3.86683400
 C                 -1.75824800   -0.02997700   -3.47709200
 C                 -0.45837100    0.75208000   -3.34083400
 C                 -0.67146500    2.23708200   -3.01362000
 C                  0.39546300    0.62120100   -4.61945200
 C                 -1.91989000   -1.79277900    3.61148600
 C                 -1.76570900   -1.75285900    5.13890300
 C                 -3.15034500   -0.99550200    3.15348700
 C                  0.85343900   -2.69667900    3.29182000
 C                  2.20778900   -2.56185200    2.58036200
 C                  0.30880400   -4.12375900    3.13875200
 C                  0.35559400    0.21939100    3.26073400
 C                 -0.70503600    1.33143400    3.32540300
 C                  1.14232500    0.16226500    4.58215200
 Os                -0.47444600   -1.70213700    0.22001200
 H                  0.70903600    3.34203600   -0.25097600
 H                  2.25701900    2.52157100   -0.61767400
 H                  1.72642400    2.70493300    1.05531200
 H                 -2.65964800    2.29388200    0.57323400
 H                 -5.08960400    2.75557100    0.46970500
 H                 -6.65608000    1.00416400   -0.35805700
 H                 -5.74635200   -1.20525500   -1.07387100
 H                 -3.33649500   -1.66572100   -0.88217800
 H                 -5.46535600   -2.94753000    0.63875900
 H                 -7.47962200   -4.09890200    1.50186300
 H                 -7.25049600   -6.16089200    2.87945600
 H                 -4.98093300   -7.04629000    3.38851200
 H                 -2.97225400   -5.90129200    2.51844300
 H                  1.71405400   -4.31570700   -3.74502600
 H                 -0.16180300   -2.68973500   -4.99505300
 H                 -1.04880200   -4.74450900   -0.86871800
 H                 -0.77459600   -7.52606900    0.34587600
 H                 -2.23560100   -6.56444500    0.08519300
 H                 -1.06063200   -6.04634900    1.28722700
 H                 -0.14947900   -5.82167400   -2.95522300
 H                 -1.57861700   -6.67028300   -2.36123800
 H                  0.03402700   -7.35105200   -2.07860700
 H                  1.26457100   -6.93379400    0.91897400
 H                  3.63252000   -6.42914900    1.36410600
 H                  4.72526300   -4.50600000    0.27142200
 H                  2.91407900   -2.02775000   -1.86035300
 H                  4.04522900   -1.61065400    0.36798300
 H                  4.94126000   -1.01498700   -1.03157800
 H                  5.46250700   -2.49881200   -0.22937300
 H                  5.27025200   -3.93015800   -2.35335400
 H                  4.99667500   -2.39044300   -3.18837800
 H                  3.87596200   -3.73877300   -3.42277900
 H                 -2.06751600   -3.99727400   -2.75606600
 H                 -4.09518400   -3.69362600   -1.37573000
 H                 -4.08992400   -5.24695500   -2.20377500
 H                 -5.12505700   -3.94898700   -2.80290500
 H                 -3.00982600   -5.51258900   -4.47337400
 H                 -2.18297600   -4.15097000   -5.24791900
 H                 -3.95008700   -4.17765900   -5.16358500
 H                 -5.03375500   -2.08064200   -4.03227300
 H                 -5.02600200    0.36586600   -4.36919900
 H                 -2.96675900    1.66601100   -4.01590300
 H                  0.10583800    0.30579300   -2.51756100
 H                 -1.08985000    2.78278200   -3.86718000
 H                  0.29211400    2.69829600   -2.77648700
 H                 -1.32496500    2.36585500   -2.14896800
 H                  0.66000700   -0.41672000   -4.83377600
 H                  1.32782300    1.18527300   -4.50821300
 H                 -0.14283200    1.02192200   -5.48591200
 H                 -2.10584000   -2.82686100    3.30860100
 H                 -1.64416500   -0.73000300    5.50725300
 H                 -0.92111600   -2.34677700    5.50030900
 H                 -2.67267200   -2.15754700    5.60263700
 H                 -4.04633000   -1.44223600    3.59895200
 H                 -3.26774500   -1.03288800    2.07260300
 H                 -3.11096900    0.05042100    3.46451600
 H                  0.98956600   -2.48851000    4.35824400
 H                  2.94112400   -3.23638800    3.03618200
 H                  2.60676000   -1.54489800    2.61444200
 H                  2.11439800   -2.83514200    1.52776500
 H                  0.03689300   -4.32785500    2.10148200
 H                 -0.57375500   -4.30370900    3.75800300
 H                  1.07892600   -4.84651900    3.43020400
 H                  1.06181400    0.47540700    2.46599100
 H                 -1.34780700    1.21436500    4.20274100
 H                 -1.33188900    1.36529900    2.43486600
 H                 -0.20536900    2.30297100    3.41347500
 H                  1.51055100    1.16748300    4.81875500
 H                  2.01274400   -0.49528800    4.52963900
 H                  0.52155800   -0.16251400    5.42090900
